# Supplementary material for: Microbial Communities and Correlation between Microbiota and Volatile Compounds in Fermentation Starters of Chinese Sweet Rice Wine from Different Regions
Source: Foods. 2023 Aug 2;12(15):2932. doi: 10.3390/foods12152932 (PMC10419015; doi:10.3390/foods12152932)
Supplement: Supplementary file 1 [file foods-12-02932-s001.zip]

Archive with 1 entries (1 files):
- foods-2520167-supplementary.pdf
